# Supplementary material for: ﻿Two new oonopid spider species from Yunnan, China (Araneae, Oonopidae)
Source: Zookeys. 2023 Oct 4;1181:155–65. doi: 10.3897/zookeys.1181.109597 (PMC10568317; doi:10.3897/zookeys.1181.109597)
Supplement: XML Treatment for Kachinia longling [file zookeys.1181.109597-treatment2.xml]

<!DOCTYPE tp:taxon-treatment
  PUBLIC "-//TaxonX//DTD Taxonomic Treatment Publishing DTD v0 20100105//EN" "tax-treatment-NSO.dtd">
<tp:taxon-treatment xmlns:tp="http://www.plazi.org/taxpub"><tp:treatment-meta><kwd-group><label>Taxon classification</label><kwd>
                <named-content content-type="kingdom">Animalia</named-content>
              </kwd><kwd>
                <named-content content-type="order">Araneae</named-content>
              </kwd><kwd>
                <named-content content-type="family">Oonopidae</named-content>
              </kwd></kwd-group><mixed-citation publication-type="journal"><person-group><name><surname>Li</surname><given-names>Shuhui</given-names></name><name><surname>Bian</surname><given-names>Dongju</given-names></name><name><surname>Tong</surname><given-names>Yanfeng</given-names></name><name><surname>Zhang</surname><given-names>Zhisheng</given-names></name></person-group><article-title>﻿Two new oonopid spider species from Yunnan, China (<tp:taxon-name><tp:taxon-name-part taxon-name-part-type="order">Araneae</tp:taxon-name-part></tp:taxon-name>, <tp:taxon-name><tp:taxon-name-part taxon-name-part-type="family">Oonopidae</tp:taxon-name-part></tp:taxon-name>)</article-title><source>Zookeys</source><day>04</day><month>10</month><year>2023</year><volume>1181</volume><fpage>155</fpage><lpage>165</lpage><pub-id pub-id-type="doi">10.3897/zookeys.1181.109597</pub-id></mixed-citation></tp:treatment-meta><tp:nomenclature><label>﻿</label><tp:taxon-name>
              <object-id xmlns:xlink="http://www.w3.org/1999/xlink" content-type="arpha" xlink:type="simple">83FC57DD-B207-51D0-B931-DD9CFD1538A0</object-id>
              <tp:taxon-name-part taxon-name-part-type="genus" reg="Kachinia">Kachinia</tp:taxon-name-part>
              <tp:taxon-name-part taxon-name-part-type="species" reg="longling">longling</tp:taxon-name-part>
              <object-id xmlns:xlink="http://www.w3.org/1999/xlink" content-type="zoobank" xlink:type="simple">https://zoobank.org/651BE492-19F3-480A-9EB7-CF6675FCFF21</object-id>
            </tp:taxon-name><tp:taxon-authority>Tong &amp; Zhang</tp:taxon-authority><tp:taxon-status xmlns:xlink="http://www.w3.org/1999/xlink" xlink:type="simple">sp. nov.</tp:taxon-status><xref ref-type="fig" rid="F1">Figs 1</xref><xref ref-type="fig" rid="F2">, 2</xref><xref ref-type="fig" rid="F3">, 3</xref><xref ref-type="fig" rid="F7">, 7</xref></tp:nomenclature><tp:treatment-sec sec-type="type material" id="SECID0ETPAC"><title>Type material.</title><p><bold><italic>Holotype</italic></bold> ♂ (<abbrev xmlns:xlink="http://www.w3.org/1999/xlink" content-type="institution" xlink:title="Shenyang Normal University" id="ABBRID0E5PAC" xlink:type="simple">SYNU</abbrev>-640), China, Yunnan Prov., Baoshan City, Longling Co., Longxin Town, Xiaoheishan Nature Reserve, 16.02.2011, Z. Li &amp; L. Wang; <bold><italic>Paratypes</italic></bold>: 1♀ (<abbrev xmlns:xlink="http://www.w3.org/1999/xlink" content-type="institution" xlink:title="Shenyang Normal University" id="ABBRID0EHAAE" xlink:type="simple">SYNU</abbrev>-641), 1♀ (<abbrev xmlns:xlink="http://www.w3.org/1999/xlink" content-type="institution" xlink:title="Shenyang Normal University" id="ABBRID0EMAAE" xlink:type="simple">SYNU</abbrev>-642), 4 ♀ (<abbrev xmlns:xlink="http://www.w3.org/1999/xlink" content-type="institution" xlink:title="Shenyang Normal University" id="ABBRID0ERAAE" xlink:type="simple">SYNU</abbrev>-643-646), same data as for the holotype.</p></tp:treatment-sec><tp:treatment-sec sec-type="diagnosis" id="SECID0EWAAE"><title>Diagnosis.</title><p>The new species can be distinguished from <italic><tp:taxon-name><tp:taxon-name-part taxon-name-part-type="genus" reg="Kachinia">K.</tp:taxon-name-part><tp:taxon-name-part taxon-name-part-type="species" reg="mahmolae">mahmolae</tp:taxon-name-part></tp:taxon-name></italic> and <italic><tp:taxon-name><tp:taxon-name-part taxon-name-part-type="genus" reg="Kachinia">K.</tp:taxon-name-part><tp:taxon-name-part taxon-name-part-type="species" reg="putao">putao</tp:taxon-name-part></tp:taxon-name></italic> by the strongly elevated epigastric region of the male (arrow in Fig. <xref ref-type="fig" rid="F1">1F</xref>) vs. flat (see <xref ref-type="bibr" rid="B7">Tong et al. 2018</xref>: figs 1C, E, 4E, G), triangular bulb (Fig. <xref ref-type="fig" rid="F2">2A, B</xref>) vs. nearly rectangular (see <xref ref-type="bibr" rid="B7">Tong et al. 2018</xref>: figs 2A, 4I), and the nearly heart-shaped postgastric scutum of the female (Fig. <xref ref-type="fig" rid="F3">3C</xref>) vs. rectangular (see <xref ref-type="bibr" rid="B7">Tong et al. 2018</xref>: figs 3G, 6G).</p><fig id="F1" position="float" orientation="portrait"><object-id xmlns:xlink="http://www.w3.org/1999/xlink" content-type="doi" xlink:type="simple">10.3897/zookeys.1181.109597.figure1</object-id><object-id xmlns:xlink="http://www.w3.org/1999/xlink" content-type="arpha" xlink:type="simple">08D79E94-4BF3-549A-A471-F557D6FC4EE7</object-id><label>Figure 1.</label><caption><p><italic><tp:taxon-name><tp:taxon-name-part taxon-name-part-type="genus" reg="Kachinia">Kachinia</tp:taxon-name-part><tp:taxon-name-part taxon-name-part-type="species" reg="longling">longling</tp:taxon-name-part></tp:taxon-name></italic> sp. nov., holotype male <bold>A, C</bold> habitus (dorsal and ventral views), arrow shows the large coxal apodemes <bold>B, D, E, G</bold> prosoma (dorsal, ventral, lateral and anterior views) <bold>F</bold> abdomen, lateral view (arrow shows the strongly elevated epigastric region) <bold>H–J</bold> left palp (prolateral, dorsal and retrolateral views). Scale bars: 0.40 (<bold>A–G</bold>); 0.20 (<bold>H–J</bold>).</p></caption><graphic xmlns:xlink="http://www.w3.org/1999/xlink" xlink:href="zookeys-1181-155_article-109597__-g001.jpg" position="float" orientation="portrait" xlink:type="simple" id="oo_916599.jpg"><uri content-type="original_file" xlink:type="simple">https://binary.pensoft.net/fig/916599</uri></graphic></fig><fig id="F2" position="float" orientation="portrait"><object-id xmlns:xlink="http://www.w3.org/1999/xlink" content-type="doi" xlink:type="simple">10.3897/zookeys.1181.109597.figure2</object-id><object-id xmlns:xlink="http://www.w3.org/1999/xlink" content-type="arpha" xlink:type="simple">7D7FEDA9-46BC-55C1-854D-9471933D52E3</object-id><label>Figure 2.</label><caption><p><italic><tp:taxon-name><tp:taxon-name-part taxon-name-part-type="genus" reg="Kachinia">Kachinia</tp:taxon-name-part><tp:taxon-name-part taxon-name-part-type="species" reg="longling">longling</tp:taxon-name-part></tp:taxon-name></italic> sp. nov., holotype male, <abbrev xmlns:xlink="http://www.w3.org/1999/xlink" xlink:title="Scanning electron microscope images" id="ABBRID0EBEAE" xlink:type="simple">SEM</abbrev><bold>A, B</bold> left palp (prolateral and retrolateral views) <bold>C, D</bold> palpal bulb (dorsal and prolateral views) <bold>E–G</bold> distal part of palpal bulb (retrolateral, prolateral and dorsal views). Abbreviations: blp = broom-like projection; bpr = brush-like projection; clo = curved lobe; lel = large, ear-shaped lobe; llp = leaf-like projection; vp = ventral protuberance. Scale bars: 0.10 (<bold>A–D</bold>); 0.05 (<bold>E–G</bold>).</p></caption><graphic xmlns:xlink="http://www.w3.org/1999/xlink" xlink:href="zookeys-1181-155_article-109597__-g002.jpg" position="float" orientation="portrait" xlink:type="simple" id="oo_916600.jpg"><uri content-type="original_file" xlink:type="simple">https://binary.pensoft.net/fig/916600</uri></graphic></fig><fig id="F3" position="float" orientation="portrait"><object-id xmlns:xlink="http://www.w3.org/1999/xlink" content-type="doi" xlink:type="simple">10.3897/zookeys.1181.109597.figure3</object-id><object-id xmlns:xlink="http://www.w3.org/1999/xlink" content-type="arpha" xlink:type="simple">A0313C60-6A43-5FB0-8190-CB8B7836A5C4</object-id><label>Figure 3.</label><caption><p><italic><tp:taxon-name><tp:taxon-name-part taxon-name-part-type="genus" reg="Kachinia">Kachinia</tp:taxon-name-part><tp:taxon-name-part taxon-name-part-type="species" reg="longling">longling</tp:taxon-name-part></tp:taxon-name></italic> sp. nov., paratype female <bold>A, C, E</bold> habitus (dorsal, ventral and lateral views) <bold>B, D, F</bold> prosoma (dorsal, ventral and lateral views) <bold>G, H</bold> copulatory organ (ventral and dorsal views). Abbreviations: ap = apodeme; lst = line-like structure; pr = posterior receptacle; tsc = T-shaped sclerite. Scale bars: 0.40 (<bold>A–F</bold>); 0.20 (<bold>G–H</bold>).</p></caption><graphic xmlns:xlink="http://www.w3.org/1999/xlink" xlink:href="zookeys-1181-155_article-109597__-g003.jpg" position="float" orientation="portrait" xlink:type="simple" id="oo_916601.jpg"><uri content-type="original_file" xlink:type="simple">https://binary.pensoft.net/fig/916601</uri></graphic></fig><fig id="F4" position="float" orientation="portrait"><object-id xmlns:xlink="http://www.w3.org/1999/xlink" content-type="doi" xlink:type="simple">10.3897/zookeys.1181.109597.figure4</object-id><object-id xmlns:xlink="http://www.w3.org/1999/xlink" content-type="arpha" xlink:type="simple">DA2F42D5-C759-583D-8F31-34F4C8C08B97</object-id><label>Figure 4.</label><caption><p><italic><tp:taxon-name><tp:taxon-name-part taxon-name-part-type="genus" reg="Promolotra">Promolotra</tp:taxon-name-part><tp:taxon-name-part taxon-name-part-type="species" reg="lushui">lushui</tp:taxon-name-part></tp:taxon-name></italic> sp. nov., holotype male <bold>A–C</bold> habitus (dorsal, ventral and lateral views) <bold>D–F</bold> prosoma (dorsal, ventral and anterior views) <bold>G, H</bold> left chelicera (anterior and lateral views) <bold>I–K</bold> left palp (prolateral, dorsal and retrolateral views). Scale bars: 0.40 (<bold>A–F</bold>); 0.20 (<bold>I–K</bold>); 0.10 (<bold>G, H</bold>).</p></caption><graphic xmlns:xlink="http://www.w3.org/1999/xlink" xlink:href="zookeys-1181-155_article-109597__-g004.jpg" position="float" orientation="portrait" xlink:type="simple" id="oo_916602.jpg"><uri content-type="original_file" xlink:type="simple">https://binary.pensoft.net/fig/916602</uri></graphic></fig></tp:treatment-sec><tp:treatment-sec sec-type="description" id="SECID0E3GAE"><title>Description.</title><p><bold>Male</bold> (holotype). Habitus as in Fig. <xref ref-type="fig" rid="F1">1A, C</xref>. Body length 1.96; carapace 1.03 long, 0.86 wide; abdomen 1.01 long, 0.59 wide. Body yellow, legs lighter. Carapace (Fig. <xref ref-type="fig" rid="F1">1B, E</xref>): broadly oval in dorsal view, with large brown oval patches (coxal apodemes) behind eyes, longer than ½ of carapace; pars cephalica strongly elevated, pars thoracica higher than pars cephalica, surface of pars cephalica smooth; lateral margin straight, smooth, rebordered. Mouthparts (Fig. <xref ref-type="fig" rid="F1">1D, G</xref>): chelicerae straight; labium rectangular, anterior margin deeply incised; endites broad, distally branched. Abdomen (Fig. <xref ref-type="fig" rid="F1">1A, C, F</xref>): ovoid; booklung covers smooth; sperm pore small, oval, situated at level between anterior spiracles; anterior and posterior spiracles connected by furrow; epigastric region strongly elevated; dorsal scutum covering entire dorsum, strongly sclerotized; epigastric scutum strongly sclerotized, surrounding pedicel; postgastric scutum strongly sclerotized, long, almost rectangular, covering nearly the full length of the abdomen, with posteriorly-directed lateral apodemes. Palp (Figs <xref ref-type="fig" rid="F1">1H–J</xref>, <xref ref-type="fig" rid="F2">2A–G</xref>): strongly sclerotized; trochanter with a ventral protuberance (vp); femur 0.23 long, 0.14 width, length/maximal width = 1.64; cymbiobulb 0.41 long, 0.16 wide, length/maximal width = 2.56; psembolus complex (Fig. <xref ref-type="fig" rid="F2">2E, F, G</xref>) with flat, wide and elongated, strongly curved lobe (clo), leaf-like projection (llp), broom-like projection (blp), and long, brush-like projection (bpr) in prolateral view; with large ear-shaped lobe (lel) in retrolateral view.</p><p><bold>Female.</bold> As in male except as noted. Habitus as in Fig. <xref ref-type="fig" rid="F3">3A, C, E</xref>. Body length 1.93; carapace 1.51 long, 0.78 wide; abdomen 1.15 long, 0.62 wide. Labium and endites unmodified. Abdomen (Fig. <xref ref-type="fig" rid="F3">3A, C</xref>): dorsal scutum large, covering more than 5/6 of dorsum; postgastric scutum heart shaped. Epigastric area (Fig. <xref ref-type="fig" rid="F3">3C, G</xref>): surface unmodified. Endogyne (Fig. <xref ref-type="fig" rid="F3">3H</xref>): with T-shaped sclerite (tsc) anteriorly, followed posteriorly by tube-like posterior receptacle (pr).</p></tp:treatment-sec><tp:treatment-sec sec-type="etymology" id="SECID0EUIAE"><title>Etymology.</title><p>The specific name is a noun in apposition taken from the type locality.</p></tp:treatment-sec><tp:treatment-sec sec-type="distribution" id="SECID0EZIAE"><title>Distribution.</title><p>Known only from the type locality.</p></tp:treatment-sec><tp:treatment-sec><!--Section generated to contain objects referenced in tp:taxon-treatment.--><fig id="F7" position="float" orientation="portrait"><object-id xmlns:xlink="http://www.w3.org/1999/xlink" content-type="doi" xlink:type="simple">10.3897/zookeys.1181.109597.figure7</object-id><object-id xmlns:xlink="http://www.w3.org/1999/xlink" content-type="arpha" xlink:type="simple">F705DF14-BF8F-5E4E-AB64-7A3BD1F0940A</object-id><label>Figure 7.</label><caption><p>Distribution records of the species of <italic><tp:taxon-name><tp:taxon-name-part taxon-name-part-type="genus" reg="Kachinia">Kachinia</tp:taxon-name-part></tp:taxon-name></italic> and <italic><tp:taxon-name><tp:taxon-name-part taxon-name-part-type="genus" reg="Promolotra">Promolotra</tp:taxon-name-part></tp:taxon-name></italic> from Yunnan, China and Myanmar. 1. <italic><tp:taxon-name><tp:taxon-name-part taxon-name-part-type="genus" reg="Kachinia">K.</tp:taxon-name-part><tp:taxon-name-part taxon-name-part-type="species" reg="longling">longling</tp:taxon-name-part></tp:taxon-name></italic> sp. nov.; 2. <italic><tp:taxon-name><tp:taxon-name-part taxon-name-part-type="genus" reg="Promolotra">P.</tp:taxon-name-part><tp:taxon-name-part taxon-name-part-type="species" reg="lushui">lushui</tp:taxon-name-part></tp:taxon-name></italic> sp. nov; 3. <italic><tp:taxon-name><tp:taxon-name-part taxon-name-part-type="genus" reg="Promolotra">P.</tp:taxon-name-part><tp:taxon-name-part taxon-name-part-type="species" reg="hponkanrazi">hponkanrazi</tp:taxon-name-part></tp:taxon-name></italic> Tong &amp; Li, 2020; 4. <italic><tp:taxon-name><tp:taxon-name-part taxon-name-part-type="genus" reg="Kachinia">K.</tp:taxon-name-part><tp:taxon-name-part taxon-name-part-type="species" reg="putao">putao</tp:taxon-name-part></tp:taxon-name></italic> Tong &amp; Li, 2018; 5. <italic><tp:taxon-name><tp:taxon-name-part taxon-name-part-type="genus" reg="Promolotra">P.</tp:taxon-name-part><tp:taxon-name-part taxon-name-part-type="species" reg="shankhaung">shankhaung</tp:taxon-name-part></tp:taxon-name></italic> Tong &amp; Li, 2020; 6. <italic><tp:taxon-name><tp:taxon-name-part taxon-name-part-type="genus" reg="Kachinia">K.</tp:taxon-name-part><tp:taxon-name-part taxon-name-part-type="species" reg="mahmolae">mahmolae</tp:taxon-name-part></tp:taxon-name></italic> Tong &amp; Li, 2018.</p></caption><graphic xmlns:xlink="http://www.w3.org/1999/xlink" xlink:href="zookeys-1181-155_article-109597__-g007.jpg" position="float" orientation="portrait" xlink:type="simple" id="oo_916605.jpg"><uri content-type="original_file" xlink:type="simple">https://binary.pensoft.net/fig/916605</uri></graphic></fig></tp:treatment-sec><ref-list><ref id="B7"><mixed-citation xmlns:xlink="http://www.w3.org/1999/xlink" xlink:type="simple"><person-group><name name-style="western"><surname>Tong</surname><given-names>Y</given-names></name><name name-style="western"><surname>Chen</surname><given-names>H</given-names></name><name name-style="western"><surname>Liu</surname><given-names>S</given-names></name><name name-style="western"><surname>Li</surname><given-names>S</given-names></name></person-group> (<year>2018</year>) <article-title>A new genus of oonopid spiders from Myanmar (<tp:taxon-name><tp:taxon-name-part taxon-name-part-type="order">Araneae</tp:taxon-name-part></tp:taxon-name>, <tp:taxon-name><tp:taxon-name-part taxon-name-part-type="family">Oonopidae</tp:taxon-name-part></tp:taxon-name>).</article-title><source>ZooKeys</source><volume>794</volume>: <fpage>31</fpage>–<lpage>43</lpage>. <ext-link xlink:href="10.3897/zookeys.794.29156" ext-link-type="doi" xlink:type="simple">https://doi.org/10.3897/zookeys.794.29156</ext-link></mixed-citation></ref></ref-list></tp:taxon-treatment>
