# Supplementary material for: ﻿Two new oonopid spider species from Yunnan, China (Araneae, Oonopidae)
Source: Zookeys. 2023 Oct 4;1181:155–65. doi: 10.3897/zookeys.1181.109597 (PMC10568317; doi:10.3897/zookeys.1181.109597)
Supplement: XML Treatment for Promolotra [file zookeys.1181.109597-treatment3.xml]

<!DOCTYPE tp:taxon-treatment
  PUBLIC "-//TaxonX//DTD Taxonomic Treatment Publishing DTD v0 20100105//EN" "tax-treatment-NSO.dtd">
<tp:taxon-treatment xmlns:tp="http://www.plazi.org/taxpub"><tp:treatment-meta><kwd-group><label>Taxon classification</label><kwd>
                <named-content content-type="kingdom">Animalia</named-content>
              </kwd><kwd>
                <named-content content-type="order">Araneae</named-content>
              </kwd><kwd>
                <named-content content-type="family">Oonopidae</named-content>
              </kwd></kwd-group><mixed-citation publication-type="journal"><person-group><name><surname>Li</surname><given-names>Shuhui</given-names></name><name><surname>Bian</surname><given-names>Dongju</given-names></name><name><surname>Tong</surname><given-names>Yanfeng</given-names></name><name><surname>Zhang</surname><given-names>Zhisheng</given-names></name></person-group><article-title>﻿Two new oonopid spider species from Yunnan, China (<tp:taxon-name><tp:taxon-name-part taxon-name-part-type="order">Araneae</tp:taxon-name-part></tp:taxon-name>, <tp:taxon-name><tp:taxon-name-part taxon-name-part-type="family">Oonopidae</tp:taxon-name-part></tp:taxon-name>)</article-title><source>Zookeys</source><day>04</day><month>10</month><year>2023</year><volume>1181</volume><fpage>155</fpage><lpage>165</lpage><pub-id pub-id-type="doi">10.3897/zookeys.1181.109597</pub-id></mixed-citation></tp:treatment-meta><tp:nomenclature><label>﻿Genus</label><tp:taxon-name>
              <object-id xmlns:xlink="http://www.w3.org/1999/xlink" content-type="arpha" xlink:type="simple">956B765C-34F2-50EC-8981-3DD686DC17FA</object-id>
              <tp:taxon-name-part taxon-name-part-type="genus" reg="Promolotra">Promolotra</tp:taxon-name-part>
            </tp:taxon-name><tp:taxon-authority>Tong &amp; Li, 2020</tp:taxon-authority></tp:nomenclature><tp:treatment-sec sec-type="type species" id="SECID0E5JAE"><title>Type species.</title><p><italic><tp:taxon-name><tp:taxon-name-part taxon-name-part-type="genus" reg="Promolotra">Promolotra</tp:taxon-name-part><tp:taxon-name-part taxon-name-part-type="species" reg="shankhaung">shankhaung</tp:taxon-name-part></tp:taxon-name></italic> Tong &amp; Li, 2020 from Myanmar.</p></tp:treatment-sec><tp:treatment-sec sec-type="comments" id="SECID0EPKAE"><title>Comment.</title><p>The genus belongs to the subfamily <tp:taxon-name><tp:taxon-name-part taxon-name-part-type="subfamily">Oonopinae</tp:taxon-name-part></tp:taxon-name> Simon, 1890. According to <xref ref-type="bibr" rid="B6">Tong and Li (2020)</xref>, the genus is similar to <italic><tp:taxon-name><tp:taxon-name-part taxon-name-part-type="genus" reg="Molotra">Molotra</tp:taxon-name-part></tp:taxon-name></italic> Ubick &amp; Griswold, 2011 by the heavily sclerotized dorsal and ventral abdominal scuta, the long spines on legs I and II, and the embolar region.</p></tp:treatment-sec><tp:treatment-sec sec-type="Composition" id="SECID0EFLAE"><title>Composition.</title><p><italic><tp:taxon-name><tp:taxon-name-part taxon-name-part-type="genus" reg="Promolotra">Promolotra</tp:taxon-name-part><tp:taxon-name-part taxon-name-part-type="species" reg="hponkanrazi">hponkanrazi</tp:taxon-name-part></tp:taxon-name></italic> Tong &amp; Li, 2020, <italic><tp:taxon-name><tp:taxon-name-part taxon-name-part-type="genus" reg="Promolotra">P.</tp:taxon-name-part><tp:taxon-name-part taxon-name-part-type="species" reg="lushui">lushui</tp:taxon-name-part></tp:taxon-name></italic> sp. nov., <italic><tp:taxon-name><tp:taxon-name-part taxon-name-part-type="genus" reg="Promolotra">P.</tp:taxon-name-part><tp:taxon-name-part taxon-name-part-type="species" reg="shankhaung">shankhaung</tp:taxon-name-part></tp:taxon-name></italic> Tong &amp; Li, 2020.</p></tp:treatment-sec><tp:treatment-sec sec-type="distribution" id="SECID0EMMAE"><title>Distribution.</title><p>China (Yunnan), Myanmar.</p></tp:treatment-sec><ref-list><ref id="B6"><mixed-citation xmlns:xlink="http://www.w3.org/1999/xlink" xlink:type="simple"><person-group><name name-style="western"><surname>Tong</surname><given-names>Y</given-names></name><name name-style="western"><surname>Li</surname><given-names>S</given-names></name></person-group> (<year>2020</year>) <article-title>A new genus and two new species of oonopid spiders from Myanmar (<tp:taxon-name><tp:taxon-name-part taxon-name-part-type="order">Araneae</tp:taxon-name-part></tp:taxon-name>, <tp:taxon-name><tp:taxon-name-part taxon-name-part-type="family">Oonopidae</tp:taxon-name-part></tp:taxon-name>).</article-title><source>ZooKeys</source><volume>931</volume>: <fpage>21</fpage>–<lpage>33</lpage>. <ext-link xlink:href="10.3897/zookeys.931.49638" ext-link-type="doi" xlink:type="simple">https://doi.org/10.3897/zookeys.931.49638</ext-link></mixed-citation></ref></ref-list></tp:taxon-treatment>
