# Supplementary material for: ﻿Two new oonopid spider species from Yunnan, China (Araneae, Oonopidae)
Source: Zookeys. 2023 Oct 4;1181:155–65. doi: 10.3897/zookeys.1181.109597 (PMC10568317; doi:10.3897/zookeys.1181.109597)
Supplement: XML Treatment for Promolotra lushui [file zookeys.1181.109597-treatment4.xml]

<!DOCTYPE tp:taxon-treatment
  PUBLIC "-//TaxonX//DTD Taxonomic Treatment Publishing DTD v0 20100105//EN" "tax-treatment-NSO.dtd">
<tp:taxon-treatment xmlns:tp="http://www.plazi.org/taxpub"><tp:treatment-meta><kwd-group><label>Taxon classification</label><kwd>
                <named-content content-type="kingdom">Animalia</named-content>
              </kwd><kwd>
                <named-content content-type="order">Araneae</named-content>
              </kwd><kwd>
                <named-content content-type="family">Oonopidae</named-content>
              </kwd></kwd-group><mixed-citation publication-type="journal"><person-group><name><surname>Li</surname><given-names>Shuhui</given-names></name><name><surname>Bian</surname><given-names>Dongju</given-names></name><name><surname>Tong</surname><given-names>Yanfeng</given-names></name><name><surname>Zhang</surname><given-names>Zhisheng</given-names></name></person-group><article-title>﻿Two new oonopid spider species from Yunnan, China (<tp:taxon-name><tp:taxon-name-part taxon-name-part-type="order">Araneae</tp:taxon-name-part></tp:taxon-name>, <tp:taxon-name><tp:taxon-name-part taxon-name-part-type="family">Oonopidae</tp:taxon-name-part></tp:taxon-name>)</article-title><source>Zookeys</source><day>04</day><month>10</month><year>2023</year><volume>1181</volume><fpage>155</fpage><lpage>165</lpage><pub-id pub-id-type="doi">10.3897/zookeys.1181.109597</pub-id></mixed-citation></tp:treatment-meta><tp:nomenclature><label>﻿</label><tp:taxon-name>
              <object-id xmlns:xlink="http://www.w3.org/1999/xlink" content-type="arpha" xlink:type="simple">0111FE05-4B7A-59C2-8DCA-D3F41A907301</object-id>
              <tp:taxon-name-part taxon-name-part-type="genus" reg="Promolotra">Promolotra</tp:taxon-name-part>
              <tp:taxon-name-part taxon-name-part-type="species" reg="lushui">lushui</tp:taxon-name-part>
              <object-id xmlns:xlink="http://www.w3.org/1999/xlink" content-type="zoobank" xlink:type="simple">https://zoobank.org/E02029CB-E8DA-471D-9B13-A5D39E3E20C0</object-id>
            </tp:taxon-name><tp:taxon-authority>Tong &amp; Zhang</tp:taxon-authority><tp:taxon-status xmlns:xlink="http://www.w3.org/1999/xlink" xlink:type="simple">sp. nov.</tp:taxon-status><xref ref-type="fig" rid="F4">Figs 4</xref><xref ref-type="fig" rid="F5">, 5</xref><xref ref-type="fig" rid="F6">, 6</xref><xref ref-type="fig" rid="F7">, 7</xref></tp:nomenclature><tp:treatment-sec sec-type="type material" id="SECID0EIVAE"><title>Type material.</title><p><bold><italic>Holotype</italic></bold> ♂ (<abbrev xmlns:xlink="http://www.w3.org/1999/xlink" content-type="institution" xlink:title="Shenyang Normal University" id="ABBRID0ETVAE" xlink:type="simple">SYNU</abbrev>-647), China: Yunnan Prov., Lushui City, Pianma Town, 3.03.2011, Z. Li &amp; L. Wang leg.; <bold><italic>Paratypes</italic></bold>: 2 ♀ (<abbrev xmlns:xlink="http://www.w3.org/1999/xlink" content-type="institution" xlink:title="Shenyang Normal University" id="ABBRID0E2VAE" xlink:type="simple">SYNU</abbrev>-648-649), 3 ♂ (<abbrev xmlns:xlink="http://www.w3.org/1999/xlink" content-type="institution" xlink:title="Shenyang Normal University" id="ABBRID0EAWAE" xlink:type="simple">SYNU</abbrev>-650-652), same data as for the holotype.</p></tp:treatment-sec><tp:treatment-sec sec-type="diagnosis" id="SECID0EFWAE"><title>Diagnosis.</title><p>The new species can be distinguished from congeners by the blunt end of the cymbiobulb (arrow in Fig. <xref ref-type="fig" rid="F5">5F</xref>) vs. lacking a blunt end (see <xref ref-type="bibr" rid="B6">Tong and Li 2020</xref>: figs 2A, 6A), triangular extension of the dorsal lobe of the embolar region (‘te’ in Fig. <xref ref-type="fig" rid="F5">5F</xref>) vs. lacking a triangular extension (see <xref ref-type="bibr" rid="B6">Tong and Li 2020</xref>: figs 2E, 6H), and absence of a posterior receptacle (Fig. <xref ref-type="fig" rid="F6">6H</xref>) vs. with a narrow posterior receptacle (see <xref ref-type="bibr" rid="B6">Tong and Li 2020</xref>: fig. 4G).</p><fig id="F5" position="float" orientation="portrait"><object-id xmlns:xlink="http://www.w3.org/1999/xlink" content-type="doi" xlink:type="simple">10.3897/zookeys.1181.109597.figure5</object-id><object-id xmlns:xlink="http://www.w3.org/1999/xlink" content-type="arpha" xlink:type="simple">7BB3F0B9-5646-5630-BDEF-D611295066E9</object-id><label>Figure 5.</label><caption><p><italic><tp:taxon-name><tp:taxon-name-part taxon-name-part-type="genus" reg="Promolotra">Promolotra</tp:taxon-name-part><tp:taxon-name-part taxon-name-part-type="species" reg="lushui">lushui</tp:taxon-name-part></tp:taxon-name></italic> sp. nov., holotype male, <abbrev xmlns:xlink="http://www.w3.org/1999/xlink" xlink:title="Scanning electron microscope images" id="ABBRID0EWXAE" xlink:type="simple">SEM</abbrev><bold>A–B</bold> left palp (prolateral and retrolateral views) <bold>C–D</bold> palpal bulb (dorsal and prolateral views) <bold>E–G</bold> distal part of palpal bulb (retrolateral, prolateral and dorsal views). Abbreviations: bls = brush-like structures; dl = dorsal lobe; pl = posterior lobe; te = triangle extension; vl = ventral lobe. Scale bars: 0.10 (<bold>A–D</bold>); 0.05 (<bold>E–G</bold>).</p></caption><graphic xmlns:xlink="http://www.w3.org/1999/xlink" xlink:href="zookeys-1181-155_article-109597__-g005.jpg" position="float" orientation="portrait" xlink:type="simple" id="oo_916603.jpg"><uri content-type="original_file" xlink:type="simple">https://binary.pensoft.net/fig/916603</uri></graphic></fig><fig id="F6" position="float" orientation="portrait"><object-id xmlns:xlink="http://www.w3.org/1999/xlink" content-type="doi" xlink:type="simple">10.3897/zookeys.1181.109597.figure6</object-id><object-id xmlns:xlink="http://www.w3.org/1999/xlink" content-type="arpha" xlink:type="simple">D024ADD0-EE82-5B3D-99F4-9B7F672D3CF1</object-id><label>Figure 6.</label><caption><p><italic><tp:taxon-name><tp:taxon-name-part taxon-name-part-type="genus" reg="Promolotra">Promolotra</tp:taxon-name-part><tp:taxon-name-part taxon-name-part-type="species" reg="lushui">lushui</tp:taxon-name-part></tp:taxon-name></italic> sp. nov., paratype female <bold>A, B</bold> habitus (dorsal and ventral views) <bold>C–E</bold> prosoma (dorsal, ventral and anterior views) <bold>F</bold> copulatory organ, ventral view <bold>G, H</bold> copulatory organ (cleared in lactic acid, ventral and dorsal views). Abbreviations: ap = apodeme; hss = horseshoe-shaped sclerite; tls = tube-like structure; tsc = T-shaped sclerite. Scale bars: 0.40 (<bold>A–E</bold>); 0.10 (<bold>G, H</bold>).</p></caption><graphic xmlns:xlink="http://www.w3.org/1999/xlink" xlink:href="zookeys-1181-155_article-109597__-g006.jpg" position="float" orientation="portrait" xlink:type="simple" id="oo_916604.jpg"><uri content-type="original_file" xlink:type="simple">https://binary.pensoft.net/fig/916604</uri></graphic></fig></tp:treatment-sec><tp:treatment-sec sec-type="description" id="SECID0ENZAE"><title>Description.</title><p><bold>Male</bold> (holotype). Habitus as in Fig. <xref ref-type="fig" rid="F4">4A, B, C</xref>. Body length 2.31; carapace 1.09 long, 0.81 wide; abdomen 1.11 long, 0.87 wide. Body yellow-brown, legs yellow. Carapace (Fig. <xref ref-type="fig" rid="F4">4D, F</xref>): oval in dorsal view, without any pattern; pars cephalica slightly elevated in lateral view, surface of pars cephalica smooth; lateral margin straight, rebordered, with small blunt denticles. Eyes (Fig. <xref ref-type="fig" rid="F4">4D, F</xref>): ALE largest, PME, PLE subequal; ALE separated by nearly more than their radius, ALE–PLE separated by less than ALE radius, PME touching each other; posterior row recurved from above, procurved from front. Clypeus (Fig. <xref ref-type="fig" rid="F4">4F</xref>): ALE separated from edge of carapace by 2 diameters. Mouthparts (Fig. <xref ref-type="fig" rid="F4">4E–H</xref>): chelicerae straight, anterior face strongly swollen, with cone-shaped protuberance in lateral view; labium rectangular, anterior margin deeply incised; endites with distal excavation. Sternum (Fig. <xref ref-type="fig" rid="F4">4E</xref>): with radial furrows between coxae, surface smooth, covered with large, round pits; setae sparse, dark, needlelike, evenly scattered. Abdomen (Fig. <xref ref-type="fig" rid="F4">4A–C</xref>): booklung covers brown; sperm pore small, oval, rebordered, situated between anterior and posterior spiracles; dorsal scutum strongly sclerotized, covering whole abdomen; postgastric scutum strongly sclerotized, covering nearly full length of abdomen, with posteriorly-directed lateral apodemes. Palp (Figs <xref ref-type="fig" rid="F4">4I–K</xref>, <xref ref-type="fig" rid="F5">5A–G</xref>): pale orange; femur 0.26 long, patella 0.16 long, tibia 0.13 long, cymbiobulb 0.41 long, 0.22 wide, length/maximal width = 1.86; embolar region with flat dorsal lobe (dl), small posterior one (pl), and narrow, leaf-like, wrinkled ventral one (vl), with brush-like structures (bls) in retrolateral view.</p><p><bold>Female.</bold> As in male except as noted. Habitus as in Fig. <xref ref-type="fig" rid="F6">6A, B</xref>. Body length 2.51; carapace 1.16 long, 0.92 wide; abdomen 1.38 long, 1.12 wide. Epigastric area (Fig. <xref ref-type="fig" rid="F6">6F, G</xref>): ‘atrium’ relatively wide, broadly oval. Endogyne (Fig. <xref ref-type="fig" rid="F6">6H</xref>): with a T-shaped sclerite (tsc) anteriorly, very thin, long and tube-like structure (tls) can be seen inside T-shaped sclerite; with horseshoe-shaped sclerite (hss) medially; apodemes (ap) well developed.</p><fig id="F7" position="float" orientation="portrait"><object-id xmlns:xlink="http://www.w3.org/1999/xlink" content-type="doi" xlink:type="simple">10.3897/zookeys.1181.109597.figure7</object-id><object-id xmlns:xlink="http://www.w3.org/1999/xlink" content-type="arpha" xlink:type="simple">F705DF14-BF8F-5E4E-AB64-7A3BD1F0940A</object-id><label>Figure 7.</label><caption><p>Distribution records of the species of <italic><tp:taxon-name><tp:taxon-name-part taxon-name-part-type="genus" reg="Kachinia">Kachinia</tp:taxon-name-part></tp:taxon-name></italic> and <italic><tp:taxon-name><tp:taxon-name-part taxon-name-part-type="genus" reg="Promolotra">Promolotra</tp:taxon-name-part></tp:taxon-name></italic> from Yunnan, China and Myanmar. 1. <italic><tp:taxon-name><tp:taxon-name-part taxon-name-part-type="genus" reg="Kachinia">K.</tp:taxon-name-part><tp:taxon-name-part taxon-name-part-type="species" reg="longling">longling</tp:taxon-name-part></tp:taxon-name></italic> sp. nov.; 2. <italic><tp:taxon-name><tp:taxon-name-part taxon-name-part-type="genus" reg="Promolotra">P.</tp:taxon-name-part><tp:taxon-name-part taxon-name-part-type="species" reg="lushui">lushui</tp:taxon-name-part></tp:taxon-name></italic> sp. nov; 3. <italic><tp:taxon-name><tp:taxon-name-part taxon-name-part-type="genus" reg="Promolotra">P.</tp:taxon-name-part><tp:taxon-name-part taxon-name-part-type="species" reg="hponkanrazi">hponkanrazi</tp:taxon-name-part></tp:taxon-name></italic> Tong &amp; Li, 2020; 4. <italic><tp:taxon-name><tp:taxon-name-part taxon-name-part-type="genus" reg="Kachinia">K.</tp:taxon-name-part><tp:taxon-name-part taxon-name-part-type="species" reg="putao">putao</tp:taxon-name-part></tp:taxon-name></italic> Tong &amp; Li, 2018; 5. <italic><tp:taxon-name><tp:taxon-name-part taxon-name-part-type="genus" reg="Promolotra">P.</tp:taxon-name-part><tp:taxon-name-part taxon-name-part-type="species" reg="shankhaung">shankhaung</tp:taxon-name-part></tp:taxon-name></italic> Tong &amp; Li, 2020; 6. <italic><tp:taxon-name><tp:taxon-name-part taxon-name-part-type="genus" reg="Kachinia">K.</tp:taxon-name-part><tp:taxon-name-part taxon-name-part-type="species" reg="mahmolae">mahmolae</tp:taxon-name-part></tp:taxon-name></italic> Tong &amp; Li, 2018.</p></caption><graphic xmlns:xlink="http://www.w3.org/1999/xlink" xlink:href="zookeys-1181-155_article-109597__-g007.jpg" position="float" orientation="portrait" xlink:type="simple" id="oo_916605.jpg"><uri content-type="original_file" xlink:type="simple">https://binary.pensoft.net/fig/916605</uri></graphic></fig></tp:treatment-sec><tp:treatment-sec sec-type="etymology" id="SECID0EG5AE"><title>Etymology.</title><p>The specific name is a noun in apposition taken from the type locality.</p></tp:treatment-sec><tp:treatment-sec sec-type="distribution" id="SECID0EL5AE"><title>Distribution.</title><p>Known only from the type locality.</p></tp:treatment-sec><tp:treatment-sec><!--Section generated to contain objects referenced in tp:taxon-treatment.--><fig id="F4" position="float" orientation="portrait"><object-id xmlns:xlink="http://www.w3.org/1999/xlink" content-type="doi" xlink:type="simple">10.3897/zookeys.1181.109597.figure4</object-id><object-id xmlns:xlink="http://www.w3.org/1999/xlink" content-type="arpha" xlink:type="simple">DA2F42D5-C759-583D-8F31-34F4C8C08B97</object-id><label>Figure 4.</label><caption><p><italic><tp:taxon-name><tp:taxon-name-part taxon-name-part-type="genus" reg="Promolotra">Promolotra</tp:taxon-name-part><tp:taxon-name-part taxon-name-part-type="species" reg="lushui">lushui</tp:taxon-name-part></tp:taxon-name></italic> sp. nov., holotype male <bold>A–C</bold> habitus (dorsal, ventral and lateral views) <bold>D–F</bold> prosoma (dorsal, ventral and anterior views) <bold>G, H</bold> left chelicera (anterior and lateral views) <bold>I–K</bold> left palp (prolateral, dorsal and retrolateral views). Scale bars: 0.40 (<bold>A–F</bold>); 0.20 (<bold>I–K</bold>); 0.10 (<bold>G, H</bold>).</p></caption><graphic xmlns:xlink="http://www.w3.org/1999/xlink" xlink:href="zookeys-1181-155_article-109597__-g004.jpg" position="float" orientation="portrait" xlink:type="simple" id="oo_916602.jpg"><uri content-type="original_file" xlink:type="simple">https://binary.pensoft.net/fig/916602</uri></graphic></fig></tp:treatment-sec><ref-list><ref id="B6"><mixed-citation xmlns:xlink="http://www.w3.org/1999/xlink" xlink:type="simple"><person-group><name name-style="western"><surname>Tong</surname><given-names>Y</given-names></name><name name-style="western"><surname>Li</surname><given-names>S</given-names></name></person-group> (<year>2020</year>) <article-title>A new genus and two new species of oonopid spiders from Myanmar (<tp:taxon-name><tp:taxon-name-part taxon-name-part-type="order">Araneae</tp:taxon-name-part></tp:taxon-name>, <tp:taxon-name><tp:taxon-name-part taxon-name-part-type="family">Oonopidae</tp:taxon-name-part></tp:taxon-name>).</article-title><source>ZooKeys</source><volume>931</volume>: <fpage>21</fpage>–<lpage>33</lpage>. <ext-link xlink:href="10.3897/zookeys.931.49638" ext-link-type="doi" xlink:type="simple">https://doi.org/10.3897/zookeys.931.49638</ext-link></mixed-citation></ref></ref-list></tp:taxon-treatment>
